# Supplementary material for: The Role of Chemotherapy in Patients with Synchronous Colorectal Liver Metastases: A Nationwide Study
Source: Cancers (Basel). 2025 Mar 13;17(6):970. doi: 10.3390/cancers17060970 (PMC11940559; doi:10.3390/cancers17060970)
Supplement: Supplementary file 1 [file cancers-17-00970-s001.zip]

Archive with 1 entries (1 files):
- cancers-3445391-supplementary.pdf
